# Supplementary material for: Plasma Glutaminyl-Peptide Cyclotransferase Mediates Glucosamine-Metabolism-Driven Protection Against Hypertension: A Mendelian Randomization Study
Source: Int J Mol Sci. 2024 Nov 11;25(22):12106. doi: 10.3390/ijms252212106 (PMC11593689; doi:10.3390/ijms252212106)
Supplement: Supplementary file 1 [file ijms-25-12106-s001.zip]

Archive with 6 entries (6 files):
- Table S1. STROBE-MR-checklist.xlsx
- Table S2. MR estimates of the effect of proteins on hypertension (based on IVW).xlsx
- Table S3. MR estimates of the effect of metabolites and metabolite ratios on hypertension (based on IVW).xlsx
- Table S4. The causal analysis results between dietary supplements and hypertension.xlsx
- Table S5. The causal analysis results between glucosamine metabolism and hypertension.xlsx
- Table S6. The potential mediation elements of glucosamine-related exposure.xlsx
