# Supplementary material for: Plasma Glutaminyl-Peptide Cyclotransferase Mediates Glucosamine-Metabolism-Driven Protection Against Hypertension: A Mendelian Randomization Study
Source: Int J Mol Sci. 2024 Nov 11;25(22):12106. doi: 10.3390/ijms252212106 (PMC11593689; doi:10.3390/ijms252212106)
Supplement: Supplementary file 1 [file ijms-25-12106-s001.zip › Table S2. MR estimates of the effect of proteins on hypertension (based on IVW).xlsx]

## Sheet: Sheet 1
Table S2. MR estimates of the effect of proteins on hypertension (based on IVW)
id.exposure	id.outcome	outcome	exposure	method	nsnp	b	se	Pval	lo_ci	up_ci	OR	OR_lci95	OR_uci95	FDR	pleiotropy_pval
12571_14_ARL3_ARL3	ebi-a-GCST90038604	Hypertension	ARL3	Inverse variance weighted	3	0.039174269	0.005154774	2.97024e-14	0.029070913	0.049277625	1.039951699	1.029497597	1.050511959	5.31673e-12	0.671612
3070_1_IL2_IL_2	ebi-a-GCST90038604	Hypertension	IL2	Inverse variance weighted	4	0.054743615	0.007595524	5.70504e-13	0.039856388	0.069630842	1.056269768	1.040661312	1.072112329	5.10601e-11	0.365216
17671_58_ING4_ING4	ebi-a-GCST90038604	Hypertension	ING4	Inverse variance weighted	10	-0.008834977	0.001414723	4.23739e-10	-0.011607834	-0.00606212	0.991203937	0.988459277	0.993956218	2.52831e-08	0.269247
12558_3_UBASH3B_UBS3B	ebi-a-GCST90038604	Hypertension	UBASH3B	Inverse variance weighted	5	0.026817508	0.005412612	7.24667e-07	0.016208789	0.037426227	1.027180334	1.016340864	1.038135408	3.24288e-05	0.269617
2797_56_APOB_Apo_B	ebi-a-GCST90038604	Hypertension	APOB	Inverse variance weighted	17	0.017305347	0.003504824	7.90983e-07	0.010435891	0.024174802	1.017455952	1.010490535	1.024469381	2.83172e-05	0.288884
4876_32_F9_Coagulation_Factor_IX	ebi-a-GCST90038604	Hypertension	F9	Inverse variance weighted	3	0.037111329	0.007635409	1.17134e-06	0.022145929	0.05207673	1.037808553	1.02239297	1.053456571	3.4945e-05	0.416447
3050_7_VWF_vWF	ebi-a-GCST90038604	Hypertension	VWF	Inverse variance weighted	6	-0.019545839	0.004055733	1.44055e-06	-0.027495075	-0.011596603	0.980643942	0.972879474	0.988470379	3.68368e-05	0.338638
14318_1_VPS29_VPS29	ebi-a-GCST90038604	Hypertension	VPS29	Inverse variance weighted	12	-0.008588505	0.001808756	2.05139e-06	-0.012133666	-0.005043344	0.991448271	0.98793965	0.994969352	4.58998e-05	0.617171
13497_34_EIF3J_EIF3J	ebi-a-GCST90038604	Hypertension	EIF3J	Inverse variance weighted	3	0.031716784	0.006745939	2.58116e-06	0.018494744	0.044938823	1.032225121	1.018666831	1.045963869	5.13364e-05	0.874794
2823_7_COMMD7_COMMD7	ebi-a-GCST90038604	Hypertension	COMMD7	Inverse variance weighted	5	0.023942237	0.005534037	1.51594e-05	0.013095524	0.034788951	1.024231154	1.013181646	1.035401165	0.000271353	0.376736
5762_35_SPAG11B_Sperm_associated_antigen_11	ebi-a-GCST90038604	Hypertension	SPAG11B	Inverse variance weighted	5	-0.038047707	0.009075606	2.76134e-05	-0.055835895	-0.02025952	0.962667013	0.945694317	0.979944325	0.000449346	0.879591
5476_66_PRKCG_PKC_G	ebi-a-GCST90038604	Hypertension	PRKCG	Inverse variance weighted	3	-0.03983636	0.009663586	3.75081e-05	-0.058776989	-0.020895732	0.960946675	0.942917027	0.979321071	0.000559496	0.638053
17441_4_ALPI_Alkaline_phosphatase__intestine	ebi-a-GCST90038604	Hypertension	ALPI	Inverse variance weighted	6	0.020367707	0.004978542	4.29335e-05	0.010609764	0.03012565	1.020576544	1.010666247	1.030584018	0.000591161	0.446837
7926_13_SPINT3_SPIT3	ebi-a-GCST90038604	Hypertension	SPINT3	Inverse variance weighted	3	-0.012812509	0.003168478	5.26047e-05	-0.019022726	-0.006602292	0.987269222	0.981157064	0.993419455	0.000672588	0.57343
19190_4_UBE2L6_UB2L6	ebi-a-GCST90038604	Hypertension	UBE2L6	Inverse variance weighted	3	0.033070236	0.008211381	5.64052e-05	0.016975929	0.049164543	1.033623134	1.017120839	1.050393171	0.000673103	0.51471
7655_11_NPPB_N_terminal_pro_BNP	ebi-a-GCST90038604	Hypertension	NPPB	Inverse variance weighted	6	-0.032705824	0.00829014	7.97508e-05	-0.048954498	-0.016457151	0.967823228	0.952224457	0.983677528	0.000892213	0.738064
19239_5_ARF1_ARF1	ebi-a-GCST90038604	Hypertension	ARF1	Inverse variance weighted	5	0.025957389	0.006795338	0.000133516	0.012638526	0.039276252	1.026297216	1.01271873	1.040057762	0.00140584	0.531949
13485_20_TMEM87B_TM87B	ebi-a-GCST90038604	Hypertension	TMEM87B	Inverse variance weighted	3	-0.019967845	0.005234398	0.000136329	-0.030227265	-0.009708425	0.980230192	0.97022501	0.99033855	0.00135571	0.861064
2714_78_AIMP1_EMAP_2	ebi-a-GCST90038604	Hypertension	AIMP1	Inverse variance weighted	6	0.025980921	0.00681449	0.000137513	0.012624522	0.039337321	1.026321367	1.012704547	1.040121279	0.00129551	0.857897
3470_1_SELE_sE_Selectin	ebi-a-GCST90038604	Hypertension	SELE	Inverse variance weighted	17	0.008328841	0.002212109	0.000166474	0.003993107	0.012664575	1.008363622	1.00400109	1.012745111	0.00148994	0.828382
12641_3_INPP5B_I5P2	ebi-a-GCST90038604	Hypertension	INPP5B	Inverse variance weighted	5	0.015400783	0.004098103	0.000171258	0.007368501	0.023433066	1.015519987	1.007395715	1.023709777	0.00145977	0.168686
6377_54_LYZL2_LYZL2	ebi-a-GCST90038604	Hypertension	LYZL2	Inverse variance weighted	5	0.018810199	0.005018234	0.000177987	0.008974461	0.028645937	1.018988226	1.009014853	1.029060178	0.00144817	0.531707
13545_97_EIF1AD_EIF1A	ebi-a-GCST90038604	Hypertension	EIF1AD	Inverse variance weighted	5	0.014826184	0.003970064	0.000188092	0.007044859	0.02260751	1.014936637	1.007069732	1.022864997	0.00146385	0.377159
6086_15_CHRDL2_CRDL2	ebi-a-GCST90038604	Hypertension	CHRDL2	Inverse variance weighted	10	0.009757382	0.002613503	0.000188875	0.004634916	0.014879849	1.009805141	1.004645674	1.014991105	0.00140869	0.720309
10714_7_ACE_ACE	ebi-a-GCST90038604	Hypertension	ACE	Inverse variance weighted	18	0.010772533	0.002906101	0.000209838	0.005076576	0.01646849	1.010830766	1.005089483	1.016604843	0.00150244	0.562417
9253_52_ABO_BGAT	ebi-a-GCST90038604	Hypertension	ABO	Inverse variance weighted	10	-0.005885221	0.001592836	0.000220055	-0.00900718	-0.002763262	0.994132063	0.991033263	0.997240552	0.00151499	0.932142
8252_2_NOTUM_NOTUM	ebi-a-GCST90038604	Hypertension	NOTUM	Inverse variance weighted	9	0.021124736	0.005738398	0.000232052	0.009877477	0.032371995	1.021349443	1.00992642	1.032901669	0.00153842	0.271835
8891_7_CPVL_CPVL	ebi-a-GCST90038604	Hypertension	CPVL	Inverse variance weighted	3	0.050183744	0.013645564	0.000235383	0.023438438	0.076929049	1.051464278	1.023715277	1.079965449	0.00150477	0.637534
8894_80_HNRNPAB_hnRNP_A_B	ebi-a-GCST90038604	Hypertension	HNRNPAB	Inverse variance weighted	5	0.021239801	0.005798864	0.00024952	0.009874026	0.032605575	1.021466971	1.009922935	1.033142961	0.00154014	0.3694
4978_54_DBNL_DBNL	ebi-a-GCST90038604	Hypertension	DBNL	Inverse variance weighted	3	0.031687538	0.00872034	0.000279331	0.014595673	0.048779404	1.032194934	1.01470271	1.049988702	0.00166667	0.926147
18181_2_TSSC4_TSSC4	ebi-a-GCST90038604	Hypertension	TSSC4	Inverse variance weighted	3	0.02973451	0.008547335	0.000503655	0.012981734	0.046487286	1.030180995	1.013066362	1.04758476	0.0029082	0.877515
5837_49_LIFR_LIF_sR	ebi-a-GCST90038604	Hypertension	LIFR	Inverse variance weighted	17	0.014144181	0.004068303	0.000507667	0.006170306	0.022118055	1.014244683	1.006189382	1.022364473	0.00283976	0.837713
3484_60_AGT_Angiotensinogen	ebi-a-GCST90038604	Hypertension	AGT	Inverse variance weighted	5	0.030085237	0.008767625	0.000600472	0.012900692	0.047269782	1.03054237	1.012984265	1.048404811	0.00325711	0.415662
12659_13_OLA1_GTPB9	ebi-a-GCST90038604	Hypertension	OLA1	Inverse variance weighted	3	0.023213748	0.006799677	0.000640286	0.009886382	0.036541115	1.023485285	1.009935413	1.037216949	0.00337092	0.531934
11683_19_GGA3_GGA3	ebi-a-GCST90038604	Hypertension	GGA3	Inverse variance weighted	3	0.032545418	0.009759322	0.000853598	0.013417147	0.051673689	1.033080812	1.013507561	1.05303207	0.00436554	0.88556
12556_7_UBE2C_UBE2C	ebi-a-GCST90038604	Hypertension	UBE2C	Inverse variance weighted	4	0.029249191	0.008778446	0.000862451	0.012043438	0.046454945	1.02968115	1.012116252	1.04755088	0.0042883	0.263502
4230_1_EIF4G2_IF4G2	ebi-a-GCST90038604	Hypertension	EIF4G2	Inverse variance weighted	3	0.027042909	0.008137523	0.000889796	0.011093364	0.042992454	1.027411887	1.011155123	1.043930017	0.00430469	0.839505
9764_79_HNRNPF_HNRPF	ebi-a-GCST90038604	Hypertension	HNRNPF	Inverse variance weighted	3	0.030811783	0.009280261	0.000899717	0.012622472	0.049001094	1.031291379	1.012702472	1.050221499	0.00423814	0.836429
15583_18_FCRLB_FCRLB	ebi-a-GCST90038604	Hypertension	FCRLB	Inverse variance weighted	6	0.007565847	0.002287189	0.000939904	0.003082956	0.012048737	1.00759454	1.003087713	1.012121615	0.00431392	0.678713
18166_4_RHOB_RHOB	ebi-a-GCST90038604	Hypertension	RHOB	Inverse variance weighted	7	0.028338881	0.008611229	0.000998597	0.011460871	0.045216891	1.028744247	1.011526799	1.046254758	0.00446872	0.12139
11226_16_UBE3A_UBE3A	ebi-a-GCST90038604	Hypertension	UBE3A	Inverse variance weighted	3	0.0308085	0.009442414	0.001103259	0.012301369	0.049315632	1.031287994	1.012377342	1.050551886	0.00481667	0.557351
9026_40_BTNL8_BTNL8	ebi-a-GCST90038604	Hypertension	BTNL8	Inverse variance weighted	4	-0.044842881	0.013920649	0.00127601	-0.072127352	-0.01755841	0.956147699	0.930412398	0.982594841	0.00543823	0.624688
12936_38_RLBP1_RLBP1	ebi-a-GCST90038604	Hypertension	RLBP1	Inverse variance weighted	3	-0.01654708	0.0051712	0.001374975	-0.026682631	-0.006411529	0.983589071	0.973670205	0.993608981	0.00572374	0.369302
19563_3_SEZ6L_SEZ6L	ebi-a-GCST90038604	Hypertension	SEZ6L	Inverse variance weighted	5	-0.020115467	0.006349015	0.001533431	-0.032559537	-0.007671397	0.980085499	0.967964818	0.992357953	0.00623827	0.363626
18348_89_HNRNPD_HNRPD	ebi-a-GCST90038604	Hypertension	HNRNPD	Inverse variance weighted	3	0.026432691	0.008351348	0.001550399	0.010064049	0.042801334	1.026785133	1.010114862	1.04373052	0.00616714	0.984829
7194_36_NPTN_NPTN	ebi-a-GCST90038604	Hypertension	NPTN	Inverse variance weighted	4	0.059020277	0.018692707	0.001591851	0.022382571	0.095657983	1.060796751	1.02263494	1.100382651	0.00619437	0.560047
4964_67_ERAP1_ARTS1	ebi-a-GCST90038604	Hypertension	ERAP1	Inverse variance weighted	24	-0.00382624	0.001213353	0.001613573	-0.006204412	-0.001448067	0.996181071	0.993814795	0.998552981	0.00614531	0.534684
7898_29_MDM1_MDM1	ebi-a-GCST90038604	Hypertension	MDM1	Inverse variance weighted	4	0.024180012	0.007674828	0.001629574	0.009137349	0.039222676	1.024474719	1.009179222	1.040002041	0.00607695	0.874019
12731_12_PLEKHA7_PKHA7	ebi-a-GCST90038604	Hypertension	PLEKHA7	Inverse variance weighted	7	0.011081428	0.00353588	0.001724441	0.004151103	0.018011753	1.011143055	1.004159731	1.018174943	0.00629949	0.324644
10953_14_CLEC2A_CLC2A	ebi-a-GCST90038604	Hypertension	CLEC2A	Inverse variance weighted	7	-0.009152946	0.002926781	0.001764152	-0.014889437	-0.003416454	0.990888815	0.985220862	0.996589375	0.00631566	0.577225
10753_31_ADAM7_ADAM7	ebi-a-GCST90038604	Hypertension	ADAM7	Inverse variance weighted	4	-0.010080944	0.003223758	0.001765529	-0.01639951	-0.003762378	0.989969698	0.98373423	0.996244691	0.00619666	0.891867
16773_29_SCUBE3_SCUB3	ebi-a-GCST90038604	Hypertension	SCUBE3	Inverse variance weighted	5	-0.013125355	0.00429886	0.002264017	-0.02155112	-0.004699589	0.986960407	0.978679446	0.995311436	0.00779344	0.969706
13229_20_MDM4_MDM4	ebi-a-GCST90038604	Hypertension	MDM4	Inverse variance weighted	5	-0.022388724	0.007385864	0.002435081	-0.036865018	-0.007912431	0.977860043	0.963806223	0.99211879	0.00822414	0.545278
13090_17_S100A6_S100A6	ebi-a-GCST90038604	Hypertension	S100A6	Inverse variance weighted	7	0.019643106	0.006495274	0.002492791	0.006912369	0.032373842	1.019837301	1.006936315	1.032903576	0.00826314	0.857931
3822_54_MAPKAPK3_MAPKAPK3	ebi-a-GCST90038604	Hypertension	MAPKAPK3	Inverse variance weighted	4	0.027584313	0.009139489	0.002543263	0.009670914	0.045497712	1.027968283	1.009717829	1.04654861	0.00827717	0.632885
2752_62_GDF5_BMP_14	ebi-a-GCST90038604	Hypertension	GDF5	Inverse variance weighted	4	-0.014960486	0.005059681	0.003108457	-0.024877461	-0.00504351	0.985150866	0.975429433	0.994969187	0.00993596	0.891893
12524_18_SAT2_SAT2	ebi-a-GCST90038604	Hypertension	SAT2	Inverse variance weighted	6	0.015572447	0.005295084	0.003272331	0.005194083	0.025950811	1.01569433	1.005207596	1.026290465	0.0102763	0.0955298
18381_16_ALDH2_ALDH_E2	ebi-a-GCST90038604	Hypertension	ALDH2	Inverse variance weighted	6	0.054142725	0.018763449	0.003907401	0.017366364	0.090919086	1.055635257	1.017518036	1.095180386	0.012059	0.602101
4840_73_CSF3_G_CSF	ebi-a-GCST90038604	Hypertension	CSF3	Inverse variance weighted	8	0.004741937	0.001650304	0.004061147	0.001507342	0.007976532	1.004753198	1.001508479	1.008008429	0.0123211	0.757358
12807_89_ARHGAP30_RHG30	ebi-a-GCST90038604	Hypertension	ARHGAP30	Inverse variance weighted	3	-0.0228948	0.00802992	0.004355642	-0.038633444	-0.007156156	0.977365297	0.962103309	0.992869388	0.0129943	0.959713
11293_14_LRRN1_LRRN1	ebi-a-GCST90038604	Hypertension	LRRN1	Inverse variance weighted	10	0.005904506	0.002080473	0.004538868	0.001826779	0.009982232	1.005921971	1.001828449	1.01003222	0.013319	0.655753
18241_18_CPOX_HEM6	ebi-a-GCST90038604	Hypertension	CPOX	Inverse variance weighted	17	0.017202804	0.006094569	0.004762928	0.005257449	0.029148159	1.017351624	1.005271294	1.029577124	0.013751	0.765214
2843_13_SPINT2_SPINT2	ebi-a-GCST90038604	Hypertension	SPINT2	Inverse variance weighted	9	0.005258683	0.001873383	0.004999718	0.001586853	0.008930514	1.005272534	1.001588112	1.00897051	0.0142055	0.880182
18216_22_IL11RA_IL_11_RA	ebi-a-GCST90038604	Hypertension	IL11RA	Inverse variance weighted	15	-0.009564734	0.003415288	0.005101331	-0.016258699	-0.00287077	0.990480862	0.983872761	0.997133347	0.0142678	0.589582
7849_3_QPCT_Glutaminyl_cyclase	ebi-a-GCST90038604	Hypertension	QPCT	Inverse variance weighted	17	0.010404318	0.003733829	0.005328048	0.003086013	0.017722624	1.010458631	1.00309078	1.017880601	0.0146726	0.863648
11587_5_MGA_MGAP	ebi-a-GCST90038604	Hypertension	MGA	Inverse variance weighted	5	-0.015691591	0.005637297	0.005377076	-0.026740694	-0.004642488	0.984430881	0.973613673	0.995368272	0.0145833	0.381385
2697_7_PF4_PF_4	ebi-a-GCST90038604	Hypertension	PF4	Inverse variance weighted	6	-0.0190045	0.00693414	0.00613052	-0.0325955	-0.00541361	0.981175	0.96793	0.994601	0.0163786	0.722991
17467_1_DHRS9_DHRS9	ebi-a-GCST90038604	Hypertension	DHRS9	Inverse variance weighted	5	-0.0172674	0.00632473	0.00633078	-0.0296639	-0.00487092	0.982881	0.970772	0.995141	0.0166648	0.178128
7989_5_C1orf226_CA226	ebi-a-GCST90038604	Hypertension	C1orf226	Inverse variance weighted	9	0.0197568	0.00728586	0.00669476	0.00547648	0.0340371	1.01995	1.00549	1.03462	0.0173676	0.0686327
12334_25_SHMT1_cSHMT	ebi-a-GCST90038604	Hypertension	SHMT1	Inverse variance weighted	14	0.00773637	0.0028694	0.00701442	0.00211234	0.0133604	1.00777	1.00211	1.01345	0.0179369	0.548882
14093_10_FLT3LG_Flt3_ligand	ebi-a-GCST90038604	Hypertension	FLT3LG	Inverse variance weighted	3	0.0215954	0.00801357	0.00704205	0.00588877	0.037302	1.02183	1.00591	1.03801	0.0177539	0.996087
11969_5_S100A2_S100A2	ebi-a-GCST90038604	Hypertension	S100A2	Inverse variance weighted	3	-0.0164813	0.00612058	0.00708604	-0.0284777	-0.004485	0.983654	0.971924	0.995525	0.0176167	0.522303
12781_2_TARBP2_TRBP2	ebi-a-GCST90038604	Hypertension	TARBP2	Inverse variance weighted	3	0.0296433	0.0111515	0.00785545	0.00778624	0.0515003	1.03009	1.00782	1.05285	0.019262	0.534709
3810_50_FGR_FGR	ebi-a-GCST90038604	Hypertension	FGR	Inverse variance weighted	4	0.018704	0.00714042	0.00880713	0.00470876	0.0326992	1.01888	1.00472	1.03324	0.0213037	0.232122
19166_15_RPS19_RS19	ebi-a-GCST90038604	Hypertension	RPS19	Inverse variance weighted	6	0.0122311	0.00469611	0.00920071	0.00302667	0.0214354	1.01231	1.00303	1.02167	0.021959	0.615816
8390_25_COX7A1_CX7A1	ebi-a-GCST90038604	Hypertension	COX7A1	Inverse variance weighted	5	0.0171337	0.00661058	0.00954603	0.00417692	0.0300904	1.01728	1.00419	1.03055	0.0224834	0.177868
12437_18_ULK3_ULK3	ebi-a-GCST90038604	Hypertension	ULK3	Inverse variance weighted	5	0.0655764	0.0253464	0.00967576	0.0158974	0.115255	1.06777	1.01602	1.12216	0.022493	0.353875
8828_21_ESRP1_ESRP1	ebi-a-GCST90038604	Hypertension	ESRP1	Inverse variance weighted	4	-0.0186687	0.00722578	0.00977673	-0.0328313	-0.0045062	0.981504	0.967702	0.995504	0.0224364	0.975629
6480_1_CANT1_CANT1	ebi-a-GCST90038604	Hypertension	CANT1	Inverse variance weighted	5	-0.0191798	0.00747703	0.0103128	-0.0338347	-0.0045248	0.981003	0.966731	0.995485	0.023367	0.117848
14007_22_PAPSS1_PAPS1	ebi-a-GCST90038604	Hypertension	PAPSS1	Inverse variance weighted	6	0.012542	0.00489929	0.0104684	0.00293938	0.0221446	1.01262	1.00294	1.02239	0.0234231	0.997803
2617_56_ERBB3_ERBB3	ebi-a-GCST90038604	Hypertension	ERBB3	Inverse variance weighted	3	0.0305821	0.01195	0.0104926	0.00715997	0.0540041	1.03105	1.00719	1.05549	0.0231873	0.445066
12650_43_GNAI3_GNAI3	ebi-a-GCST90038604	Hypertension	GNAI3	Inverse variance weighted	4	-0.0342599	0.0134797	0.0110347	-0.0606801	-0.00783976	0.96632	0.941124	0.992191	0.0240879	0.142754
12656_1_KLC1_KLC1	ebi-a-GCST90038604	Hypertension	KLC1	Inverse variance weighted	3	0.0231482	0.00910868	0.0110429	0.00529523	0.0410013	1.02342	1.00531	1.04185	0.0238154	0.964708
13125_45_VTN_Vitronectin	ebi-a-GCST90038604	Hypertension	VTN	Inverse variance weighted	21	-0.00289622	0.0011439	0.0113453	-0.00513826	-0.000654173	0.997108	0.994875	0.999346	0.0241763	0.511707
18916_25_ITPA_Inosine_triphosphatase	ebi-a-GCST90038604	Hypertension	ITPA	Inverse variance weighted	9	-0.00416911	0.00164735	0.0113805	-0.00739792	-0.000940298	0.99584	0.992629	0.99906	0.023966	0.379643
12408_333_RAB22A_RB22A	ebi-a-GCST90038604	Hypertension	RAB22A	Inverse variance weighted	3	0.0160087	0.00632581	0.0113835	0.00361014	0.0284073	1.01614	1.00362	1.02881	0.0236936	0.485793
3836_51_UFM1_UFM1	ebi-a-GCST90038604	Hypertension	UFM1	Inverse variance weighted	3	0.019065	0.00753522	0.0114025	0.00429594	0.033834	1.01925	1.00431	1.03441	0.0234604	0.412947
9115_78_ADAMDEC1_ADEC1	ebi-a-GCST90038604	Hypertension	ADAMDEC1	Inverse variance weighted	3	-0.0190914	0.00759732	0.0119737	-0.0339822	-0.00420071	0.98109	0.966589	0.995808	0.0243555	0.934071
12433_8_ARL11_ARL11	ebi-a-GCST90038604	Hypertension	ARL11	Inverse variance weighted	8	0.00833956	0.00332101	0.0120339	0.00183037	0.0148487	1.00837	1.00183	1.01496	0.024203	0.24277
13095_51_REG1A_PSP	ebi-a-GCST90038604	Hypertension	REG1A	Inverse variance weighted	12	-0.0115842	0.00462252	0.0122092	-0.0206443	-0.00252407	0.988483	0.979567	0.997479	0.0242828	0.28328
17783_9_MMAB_MMAB	ebi-a-GCST90038604	Hypertension	MMAB	Inverse variance weighted	7	0.00965076	0.00387177	0.0126812	0.0020621	0.0172394	1.0097	1.00206	1.01739	0.0249443	0.214619
11370_20_INPP5E_INP5E	ebi-a-GCST90038604	Hypertension	INPP5E	Inverse variance weighted	5	-0.0243142	0.00981281	0.0132194	-0.0435473	-0.00508112	0.975979	0.957387	0.994932	0.0257203	0.457644
6372_7_YBX2_YBOX2	ebi-a-GCST90038604	Hypertension	YBX2	Inverse variance weighted	7	0.00976883	0.00395931	0.0136134	0.00200858	0.0175291	1.00982	1.00201	1.01768	0.0262022	0.466055
9340_17_FKBP14_FKB14	ebi-a-GCST90038604	Hypertension	FKBP14	Inverse variance weighted	4	0.0232633	0.00945727	0.0139001	0.00472708	0.0417996	1.02354	1.00474	1.04269	0.0264693	0.690736
19129_15_MTHFSD_MTHFSD	ebi-a-GCST90038604	Hypertension	MTHFSD	Inverse variance weighted	7	0.00950133	0.00386407	0.0139367	0.00192775	0.0170749	1.00955	1.00193	1.01722	0.0262598	0.224088
17210_2_TCL1A_TCL1A	ebi-a-GCST90038604	Hypertension	TCL1A	Inverse variance weighted	10	0.0113496	0.00462991	0.0142313	0.00227501	0.0204243	1.01141	1.00228	1.02063	0.0265354	0.868004
6550_4_ICAM4_ICAM4	ebi-a-GCST90038604	Hypertension	ICAM4	Inverse variance weighted	22	0.0143437	0.00599335	0.0166993	0.0025967	0.0260906	1.01445	1.0026	1.02643	0.0308162	0.275971
5236_2_NR1D1_NR1D1	ebi-a-GCST90038604	Hypertension	NR1D1	Inverse variance weighted	3	-0.0208883	0.00875828	0.01708	-0.0380546	-0.0037221	0.979328	0.96266	0.996285	0.0311972	0.582139
17137_160_HBB_Beta_globin	ebi-a-GCST90038604	Hypertension	HBB	Inverse variance weighted	12	0.00984614	0.00413113	0.0171536	0.00174911	0.0179432	1.00989	1.00175	1.01811	0.0310151	0.444705
17515_6_HSPA13_STCH	ebi-a-GCST90038604	Hypertension	HSPA13	Inverse variance weighted	8	0.0122528	0.00517273	0.0178495	0.00211423	0.0223913	1.01233	1.00212	1.02264	0.0319505	0.376777
12522_6_RAD23B_RD23B	ebi-a-GCST90038604	Hypertension	RAD23B	Inverse variance weighted	3	-0.024508	0.0103945	0.0183841	-0.0448811	-0.00413482	0.97579	0.956111	0.995874	0.0325817	0.374738
2967_8_VCAM1_VCAM_1	ebi-a-GCST90038604	Hypertension	VCAM1	Inverse variance weighted	12	0.0325031	0.0137869	0.0183967	0.00548078	0.0595254	1.03304	1.0055	1.06133	0.0322844	0.554255
2973_15_CD36_CD36_ANTIGEN	ebi-a-GCST90038604	Hypertension	CD36	Inverse variance weighted	15	-0.00737929	0.00313662	0.0186413	-0.0135271	-0.00123152	0.992648	0.986564	0.998769	0.032396	0.437461
16770_3_REG1B_REG1B	ebi-a-GCST90038604	Hypertension	REG1B	Inverse variance weighted	15	-0.00970772	0.00412644	0.0186445	-0.0177955	-0.00161989	0.990339	0.982362	0.998381	0.0320901	0.0778576
19482_11_HDHD3_HDHD3	ebi-a-GCST90038604	Hypertension	HDHD3	Inverse variance weighted	4	-0.00974371	0.00414439	0.0187201	-0.0178667	-0.0016207	0.990304	0.982292	0.998381	0.0319133	0.324314
16302_11_BPIFA2_SPLC2	ebi-a-GCST90038604	Hypertension	BPIFA2	Inverse variance weighted	10	-0.00946442	0.00403277	0.0189315	-0.0173687	-0.00156019	0.99058	0.982781	0.998441	0.0319692	0.399621
13066_42_EDC4_EDC4	ebi-a-GCST90038604	Hypertension	EDC4	Inverse variance weighted	14	0.0103035	0.00439207	0.0189797	0.00169503	0.018912	1.01036	1.0017	1.01909	0.0317511	0.584199
15385_116_FABP2_FABP2	ebi-a-GCST90038604	Hypertension	FABP2	Inverse variance weighted	12	-0.0106365	0.00454425	0.0192499	-0.0195433	-0.00172979	0.98942	0.980646	0.998272	0.031905	0.198546
15499_11_ATRN_Attractin	ebi-a-GCST90038604	Hypertension	ATRN	Inverse variance weighted	10	-0.00482504	0.00207065	0.0197953	-0.00888352	-0.000766567	0.995187	0.991156	0.999234	0.0325079	0.236344
7173_141_TMEM132C_T132C	ebi-a-GCST90038604	Hypertension	TMEM132C	Inverse variance weighted	13	0.00571442	0.00245321	0.0198396	0.000906134	0.0105227	1.00573	1.00091	1.01058	0.0322845	0.162062
6576_1_ART4_ART4	ebi-a-GCST90038604	Hypertension	ART4	Inverse variance weighted	16	0.00195496	0.000841552	0.0201769	0.000305519	0.0036044	1.00196	1.00031	1.00361	0.0325375	0.258247
12881_17_RDH16_RDH16	ebi-a-GCST90038604	Hypertension	RDH16	Inverse variance weighted	5	-0.0216021	0.00930638	0.0202754	-0.0398426	-0.00336158	0.97863	0.960941	0.996644	0.0324044	0.771571
4703_87_LTA_TNF_b	ebi-a-GCST90038604	Hypertension	LTA	Inverse variance weighted	3	-0.0435136	0.0187848	0.020535	-0.0803318	-0.00669539	0.95742	0.92281	0.993327	0.0325289	0.598265
5637_81_NTNG1_NTNG1	ebi-a-GCST90038604	Hypertension	NTNG1	Inverse variance weighted	13	0.00445907	0.00192717	0.0206791	0.000681819	0.00823631	1.00447	1.00068	1.00827	0.0324698	0.591971
15316_262_TXNL4B_TXN4B	ebi-a-GCST90038604	Hypertension	TXNL4B	Inverse variance weighted	6	-0.0111793	0.00484655	0.0210741	-0.0206786	-0.00168008	0.988883	0.979534	0.998321	0.0328022	0.239241
10781_19_CLEC4G_CLC4G	ebi-a-GCST90038604	Hypertension	CLEC4G	Inverse variance weighted	6	0.0086253	0.00375781	0.0217161	0.00125998	0.0159906	1.00866	1.00126	1.01612	0.0335103	0.105808
5478_50_FOLH1_PSMA	ebi-a-GCST90038604	Hypertension	FOLH1	Inverse variance weighted	5	0.00945081	0.00412488	0.0219535	0.00136604	0.0175356	1.0095	1.00137	1.01769	0.0335869	0.539237
19195_85_RPS5_RS5	ebi-a-GCST90038604	Hypertension	RPS5	Inverse variance weighted	4	0.0151859	0.00664861	0.0223671	0.00215465	0.0282172	1.0153	1.00216	1.02862	0.0339298	0.540454
18243_9_CMPK1_Cytidylate_kinase	ebi-a-GCST90038604	Hypertension	CMPK1	Inverse variance weighted	3	-0.0341143	0.0149606	0.0225914	-0.0634371	-0.00479151	0.966461	0.938533	0.99522	0.033982	0.662752
8086_49_ITM2B_ITM2B	ebi-a-GCST90038604	Hypertension	ITM2B	Inverse variance weighted	22	0.0117677	0.00517459	0.0229578	0.00162553	0.0219099	1.01184	1.00163	1.02215	0.0342454	0.407191
16317_20_DSG3_Desmoglein_3	ebi-a-GCST90038604	Hypertension	DSG3	Inverse variance weighted	6	-0.0151377	0.00668635	0.0235763	-0.0282429	-0.00203242	0.984976	0.972152	0.99797	0.0348773	0.991811
5742_14_ACP6_PPA6	ebi-a-GCST90038604	Hypertension	ACP6	Inverse variance weighted	22	-0.00300181	0.00132736	0.0237296	-0.00560344	-0.000400174	0.997003	0.994412	0.9996	0.0348163	0.461223
15626_223_HSPG2_Perlecan	ebi-a-GCST90038604	Hypertension	HSPG2	Inverse variance weighted	12	0.00805271	0.00357046	0.0241099	0.00105462	0.0150508	1.00809	1.00106	1.01516	0.0350867	0.657592
9751_72_YBX1_NSEP1	ebi-a-GCST90038604	Hypertension	YBX1	Inverse variance weighted	7	0.00893667	0.00398381	0.0248808	0.00112841	0.0167449	1.00898	1.00113	1.01689	0.0359166	0.911312
5087_5_IL22RA2_IL_22BP	ebi-a-GCST90038604	Hypertension	IL22RA2	Inverse variance weighted	25	0.00673059	0.00300145	0.0249327	0.000847743	0.0126134	1.00675	1.00085	1.01269	0.0357036	0.981295
12332_7_EEF2K_EF2K	ebi-a-GCST90038604	Hypertension	EEF2K	Inverse variance weighted	5	-0.020561	0.00918386	0.0251677	-0.0385614	-0.00256064	0.979649	0.962173	0.997443	0.0357541	0.309696
5335_73_ANXA6_annexin_VI	ebi-a-GCST90038604	Hypertension	ANXA6	Inverse variance weighted	4	-0.0188567	0.00846273	0.0258673	-0.0354436	-0.00226969	0.98132	0.965177	0.997733	0.0364586	0.776948
8905_20_KCNMB3_KCMB3	ebi-a-GCST90038604	Hypertension	KCNMB3	Inverse variance weighted	17	0.0112013	0.00503297	0.0260415	0.00133672	0.021066	1.01126	1.00134	1.02129	0.0364174	0.794849
14131_37_EFNB2_EFNB2	ebi-a-GCST90038604	Hypertension	EFNB2	Inverse variance weighted	11	0.0413582	0.0185859	0.0260649	0.00492979	0.0777866	1.04223	1.00494	1.08089	0.0361676	0.641632
16609_106_KIRREL2_KIRR2	ebi-a-GCST90038604	Hypertension	KIRREL2	Inverse variance weighted	19	-0.00729086	0.0032866	0.0265304	-0.0137326	-0.00084912	0.992736	0.986361	0.999151	0.0365304	0.76099
13969_24_KPNA6_IMA7	ebi-a-GCST90038604	Hypertension	KPNA6	Inverse variance weighted	3	0.0240914	0.010876	0.0267531	0.00277448	0.0454082	1.02438	1.00278	1.04645	0.0365558	0.506271
11549_6_ISL1_ISL1	ebi-a-GCST90038604	Hypertension	ISL1	Inverse variance weighted	3	-0.01738	0.00786087	0.0270396	-0.0327873	-0.00197265	0.98277	0.967744	0.998029	0.0366674	0.754191
8459_10_BMP6_BMP_6	ebi-a-GCST90038604	Hypertension	BMP6	Inverse variance weighted	10	0.01888	0.00854008	0.0270533	0.00214141	0.0356185	1.01906	1.00214	1.03626	0.03641	0.896323
2833_20_KLK4_Kallikrein_4	ebi-a-GCST90038604	Hypertension	KLK4	Inverse variance weighted	3	-0.0149491	0.00676335	0.0270836	-0.0282053	-0.00169294	0.985162	0.972189	0.998308	0.0361789	0.891134
13988_67_NMRAL1_NMRL1	ebi-a-GCST90038604	Hypertension	NMRAL1	Inverse variance weighted	13	0.00657399	0.00298267	0.0275199	0.000727958	0.01242	1.0066	1.00073	1.0125	0.0364894	0.117528
12457_10_ADI1_MTND	ebi-a-GCST90038604	Hypertension	ADI1	Inverse variance weighted	3	0.0237058	0.0107665	0.0276792	0.00260338	0.0448082	1.02399	1.00261	1.04583	0.0364307	0.826367
9345_436_WFDC13_WFD13	ebi-a-GCST90038604	Hypertension	WFDC13	Inverse variance weighted	4	-0.0212357	0.00965147	0.0277889	-0.0401525	-0.0023188	0.978988	0.960643	0.997684	0.0363082	0.782202
14623_26_SUMO3_SUMO3	ebi-a-GCST90038604	Hypertension	SUMO3	Inverse variance weighted	3	0.02117	0.00962911	0.0279102	0.00229699	0.0400431	1.0214	1.0023	1.04086	0.0362024	0.823725
3220_40_RET_RET	ebi-a-GCST90038604	Hypertension	RET	Inverse variance weighted	7	-0.00544309	0.00247644	0.0279527	-0.0102969	-0.000589269	0.994572	0.989756	0.999411	0.0359966	0.637196
15331_47_RBBP4_RBBP4	ebi-a-GCST90038604	Hypertension	RBBP4	Inverse variance weighted	3	0.0200994	0.00916248	0.0282593	0.00214097	0.0380579	1.0203	1.00214	1.03879	0.0361316	0.643416
2860_19_KPNA2_Karyopherin_a2	ebi-a-GCST90038604	Hypertension	KPNA2	Inverse variance weighted	33	0.00795311	0.00365137	0.0293974	0.000796421	0.0151098	1.00798	1.0008	1.01522	0.0373202	0.219203
9835_16_ALDH1A3_AL1A3	ebi-a-GCST90038604	Hypertension	ALDH1A3	Inverse variance weighted	6	-0.0150739	0.00692664	0.0295383	-0.0286502	-0.00149773	0.985039	0.971756	0.998503	0.0372349	0.998272
5626_20_CTRC_CTRC	ebi-a-GCST90038604	Hypertension	CTRC	Inverse variance weighted	5	-0.0184572	0.00848211	0.0295541	-0.0350821	-0.00183227	0.981712	0.965526	0.998169	0.0369943	0.966271
19170_25_POLE3_DPOE3	ebi-a-GCST90038604	Hypertension	POLE3	Inverse variance weighted	4	0.0181002	0.00832041	0.0296003	0.00179221	0.0344082	1.01827	1.00179	1.03501	0.0367948	0.135261
12423_38_A1CF_A1CF	ebi-a-GCST90038604	Hypertension	A1CF	Inverse variance weighted	4	0.00732712	0.00339242	0.0307844	0.000677972	0.0139763	1.00735	1.00068	1.01407	0.0380028	0.269948
8327_26_DPEP2_DPEP2	ebi-a-GCST90038604	Hypertension	DPEP2	Inverse variance weighted	18	0.00881479	0.0041077	0.0318795	0.000763697	0.0168659	1.00885	1.00076	1.01701	0.0390851	0.716376
5316_54_F2_Prothrombin	ebi-a-GCST90038604	Hypertension	F2	Inverse variance weighted	2	-0.0570493	0.0266641	0.0323904	-0.109311	-0.00478777	0.944547	0.896452	0.995224	0.0394414	0.158542
9335_28_PSG9_PSG9	ebi-a-GCST90038604	Hypertension	PSG9	Inverse variance weighted	7	0.00845476	0.00397271	0.0333197	0.00066825	0.0162413	1.00849	1.00067	1.01637	0.0402988	0.603092
6404_20_C1QL1_C1QRF	ebi-a-GCST90038604	Hypertension	C1QL1	Inverse variance weighted	11	0.00867215	0.00407928	0.0335115	0.000676759	0.0166675	1.00871	1.00068	1.01681	0.0402587	0.950352
5358_3_OMD_OMD	ebi-a-GCST90038604	Hypertension	OMD	Inverse variance weighted	16	0.0130117	0.00614274	0.0341557	0.000971956	0.0250515	1.0131	1.00097	1.02537	0.0407592	0.310082
10708_3_GNRH2_GON2	ebi-a-GCST90038604	Hypertension	GNRH2	Inverse variance weighted	4	-0.0099905	0.00472057	0.034313	-0.0192428	-0.000738173	0.990059	0.980941	0.999262	0.0406757	0.429612
10615_18_MPZ_MYP0	ebi-a-GCST90038604	Hypertension	MPZ	Inverse variance weighted	20	-0.0119848	0.00567992	0.0348549	-0.0231175	-0.000852215	0.988087	0.977148	0.999148	0.0410462	0.448876
6247_9_SIRPB1_SIRB1	ebi-a-GCST90038604	Hypertension	SIRPB1	Inverse variance weighted	14	0.00311241	0.00147669	0.0350575	0.000218098	0.00600672	1.00312	1.00022	1.00602	0.0410149	0.831775
12392_30_ARL1_ARL1	ebi-a-GCST90038604	Hypertension	ARL1	Inverse variance weighted	6	-0.0177515	0.00849729	0.0367012	-0.0344061	-0.00109676	0.982405	0.966179	0.998904	0.0426592	0.674843
4588_1_PPY_PH	ebi-a-GCST90038604	Hypertension	PPY	Inverse variance weighted	9	-0.0132434	0.00634347	0.0368224	-0.0256766	-0.00081024	0.986844	0.97465	0.99919	0.0425239	0.549525
18257_64_SRP19_SRP19	ebi-a-GCST90038604	Hypertension	SRP19	Inverse variance weighted	3	0.019703	0.00948715	0.0378191	0.00110819	0.0382978	1.0199	1.00111	1.03904	0.043395	0.406598
2431_17_CTSG_Cathepsin_G	ebi-a-GCST90038604	Hypertension	CTSG	Inverse variance weighted	5	-0.0134552	0.00649835	0.0384001	-0.026192	-0.000718447	0.986635	0.974148	0.999282	0.043781	0.223427
4891_50_GCG_Glucagon	ebi-a-GCST90038604	Hypertension	GCG	Inverse variance weighted	5	0.0521058	0.025167	0.0384147	0.00277848	0.101433	1.05349	1.00278	1.10676	0.0435205	0.652055
3323_37_LRP8_LRP8	ebi-a-GCST90038604	Hypertension	LRP8	Inverse variance weighted	10	0.0136526	0.00660163	0.0386336	0.000713428	0.0265918	1.01375	1.00071	1.02695	0.0434932	0.13572
5918_5_PSME1_PSME1	ebi-a-GCST90038604	Hypertension	PSME1	Inverse variance weighted	3	-0.0247946	0.0120334	0.0393524	-0.0483801	-0.00120915	0.97551	0.952772	0.998792	0.0440255	0.1649
16753_46_COL6A2_CO6A2	ebi-a-GCST90038604	Hypertension	COL6A2	Inverse variance weighted	8	-0.00580408	0.00281694	0.0393581	-0.0113253	-0.000282886	0.994213	0.988739	0.999717	0.0437584	0.47391
5484_63_RPS3A_RS3A	ebi-a-GCST90038604	Hypertension	RPS3A	Inverse variance weighted	3	0.0175337	0.00852232	0.039649	0.000829969	0.0342375	1.01769	1.00083	1.03483	0.0438096	0.995349
7224_11_TRAT1_TRAT1	ebi-a-GCST90038604	Hypertension	TRAT1	Inverse variance weighted	4	-0.0250749	0.012211	0.0400276	-0.0490085	-0.00114129	0.975237	0.952173	0.998859	0.0439567	0.754189
7769_29_SH3BP2_3BP2	ebi-a-GCST90038604	Hypertension	SH3BP2	Inverse variance weighted	4	0.0244052	0.0119158	0.0405465	0.00105023	0.0477602	1.02471	1.00105	1.04892	0.0442551	0.510093
10731_10_HS3ST5_HS3S5	ebi-a-GCST90038604	Hypertension	HS3ST5	Inverse variance weighted	8	-0.0109828	0.00537451	0.0410033	-0.0215168	-0.000448751	0.989077	0.978713	0.999551	0.0444824	0.412161
5486_73_ICAM2_sICAM_2	ebi-a-GCST90038604	Hypertension	ICAM2	Inverse variance weighted	6	0.0484035	0.0237222	0.0413073	0.00190803	0.094899	1.04959	1.00191	1.09955	0.0445422	0.729448
12449_16_PPIH_PPIH	ebi-a-GCST90038604	Hypertension	PPIH	Inverse variance weighted	5	0.0136324	0.0066953	0.0417392	0.000509584	0.0267552	1.01373	1.00051	1.02712	0.0447385	0.789367
12764_3_ELMO1_ELMO1	ebi-a-GCST90038604	Hypertension	ELMO1	Inverse variance weighted	6	0.0120623	0.00592643	0.0418161	0.000446531	0.0236782	1.01214	1.00045	1.02396	0.0445541	0.65692
17804_102_PNPO_PNPO	ebi-a-GCST90038604	Hypertension	PNPO	Inverse variance weighted	4	-0.016223	0.00798423	0.0421656	-0.0318721	-0.000573925	0.983908	0.96863	0.999426	0.0446606	0.412389
13610_9_MAGEA10_MAGE_10	ebi-a-GCST90038604	Hypertension	MAGEA10	Inverse variance weighted	4	0.00775295	0.00383824	0.0433912	0.000230006	0.0152759	1.00778	1.00023	1.01539	0.0456884	0.427954
12498_12_TAX1BP3_TX1B3	ebi-a-GCST90038604	Hypertension	TAX1BP3	Inverse variance weighted	6	0.0180129	0.00893432	0.0437845	0.000501646	0.0355242	1.01818	1.0005	1.03616	0.0458329	0.731294
18160_2_PCMT1_PIMT	ebi-a-GCST90038604	Hypertension	PCMT1	Inverse variance weighted	3	-0.0325408	0.0161782	0.0442837	-0.0642501	-0.000831487	0.967983	0.93777	0.999169	0.0460859	0.722481
5301_7_CCL11_Eotaxin	ebi-a-GCST90038604	Hypertension	CCL11	Inverse variance weighted	11	-0.00512326	0.00255141	0.0446419	-0.010124	-0.000122502	0.99489	0.989927	0.999878	0.0461901	0.609541
7696_3_NBR1_NBR1	ebi-a-GCST90038604	Hypertension	NBR1	Inverse variance weighted	5	0.0155391	0.00774671	0.0448671	0.000355558	0.0307227	1.01566	1.00036	1.0312	0.0461564	0.863176
3864_5_RPS7_RS7	ebi-a-GCST90038604	Hypertension	RPS7	Inverse variance weighted	3	0.0110508	0.00554046	0.0460904	0.000191506	0.0219101	1.01111	1.00019	1.02215	0.0471438	0.391145
9872_23_CTNNA2_CTNA2	ebi-a-GCST90038604	Hypertension	CTNNA2	Inverse variance weighted	3	-0.027795	0.0139517	0.0463467	-0.0551404	-0.000449555	0.972588	0.946352	0.999551	0.0471367	0.911533
2436_49_CXCL16_CXCL16__soluble	ebi-a-GCST90038604	Hypertension	CXCL16	Inverse variance weighted	16	-0.0173873	0.00880595	0.0483259	-0.0346469	-0.000127607	0.982763	0.965946	0.999872	0.048872	0.440939
8998_15_HS3ST4_HS3S4	ebi-a-GCST90038604	Hypertension	HS3ST4	Inverse variance weighted	2	-0.0273333	0.0138586	0.0485754	-0.0544961	-0.000170457	0.973037	0.946962	0.99983	0.0488483	0.806788
