# Supplementary material for: Plasma Glutaminyl-Peptide Cyclotransferase Mediates Glucosamine-Metabolism-Driven Protection Against Hypertension: A Mendelian Randomization Study
Source: Int J Mol Sci. 2024 Nov 11;25(22):12106. doi: 10.3390/ijms252212106 (PMC11593689; doi:10.3390/ijms252212106)
Supplement: Supplementary file 1 [file ijms-25-12106-s001.zip › Table S3. MR estimates of the effect of metabolites and metabolite ratios on hypertension (based on IVW).xlsx]

## Sheet: Sheet 1
Table S3. MR estimates of the effect of metabolites and metabolite ratios on hypertension (based on IVW)
id.exposure	outcome	exposure	method	nsnp	b	se	Pval	lo_ci	up_ci	OR	OR_lci95	OR_uci95	FDR	pleiotropy_pval
GCST90200757	Hypertension	Glycine to alanine ratio	Inverse variance weighted	19	-0.009900668	0.002076563	1.86E-06	-0.013970732	-0.005830603	0.990148183	0.986126406	0.994186362	0.00013578	0.206333
GCST90199705	Hypertension	Propionylglycine levels	Inverse variance weighted	21	-0.008722464	0.002034097	1.80E-05	-0.012709295	-0.004735634	0.991315466	0.987371127	0.995275562	0.000657	0.18009
GCST90200756	Hypertension	Glycine to pyridoxal ratio	Inverse variance weighted	13	-0.012077534	0.003048741	7.45E-05	-0.018053067	-0.006102001	0.987995107	0.982108913	0.993916579	0.001812833	0.129512
GCST90199694	Hypertension	1,3-dimethylurate levels	Inverse variance weighted	25	0.008026577	0.002135523	0.000170866	0.003840952	0.012212201	1.008058876	1.003848338	1.012287074	0.003118305	0.120564
GCST90199908	Hypertension	2-o-methylascorbic acid levels	Inverse variance weighted	28	-0.005140848	0.001459018	0.00042589	-0.008000524	-0.002281172	0.994872343	0.992031395	0.997721428	0.006217994	0.319938
GCST90200195	Hypertension	N-acetyl-isoputreanine levels	Inverse variance weighted	36	0.006224031	0.001922011	0.001202479	0.00245689	0.009991172	1.006243441	1.002459911	1.01004125	0.014630161	0.168528
GCST90200503	Hypertension	X-12729 levels	Inverse variance weighted	22	0.002505324	0.00077656	0.001254543	0.000983265	0.004027382	1.002508465	1.000983749	1.004035503	0.013083091	0.488613
GCST90200676	Hypertension	N-acetyl-L-glutamine levels	Inverse variance weighted	22	0.004760101	0.001556995	0.001254543	0.001708392	0.007811811	1.004771448	1.001709852	1.007842403	0.020384137	0.548704
GCST90200073	Hypertension	1-linoleoyl-2-arachidonoyl-GPC (18:2/20:4n6) levels	Inverse variance weighted	26	-0.007164877	0.002376512	0.002570883	-0.01182284	-0.002506914	0.992860729	0.988246775	0.997496226	0.020852718	0.413324
GCST90199812	Hypertension	3-(3-hydroxyphenyl)propionate levels	Inverse variance weighted	20	0.007249109	0.002445988	0.003039914	0.002454972	0.012043246	1.007275447	1.002457988	1.012116058	0.022191372	0.907849
GCST90199962	Hypertension	Acisoga levels	Inverse variance weighted	24	0.005419526	0.001871463	0.003781012	0.001751458	0.009087594	1.005434238	1.001752993	1.009129012	0.025092171	0.686114
GCST90200987	Hypertension	Benzoate to oleoyl-linoleoyl-glycerol (18:1 to 18:2) [2] ratio	Inverse variance weighted	30	-0.007728978	0.002720914	0.004503134	-0.01306197	-0.002395987	0.992300813	0.987022967	0.997606881	0.027394065	0.872257
GCST90200013	Hypertension	Sphingomyelin (d18:1/22:2, d18:2/22:1, d16:1/24:2) levels	Inverse variance weighted	18	-0.009375824	0.003359634	0.005258962	-0.015960707	-0.002790942	0.990667992	0.984165991	0.997212949	0.029531094	0.722321
GCST90200550	Hypertension	X-17357 levels	Inverse variance weighted	30	-0.006211168	0.002260612	0.006004046	-0.010641968	-0.001780368	0.993808081	0.989414457	0.998221215	0.031306811	0.792029
GCST90200122	Hypertension	Nisinate (24:6n3) levels	Inverse variance weighted	18	-0.005304124	0.001982085	0.007449944	-0.009189011	-0.001419237	0.994709918	0.990853079	0.99858177	0.036256394	0.663076
GCST90200129	Hypertension	Sphingomyelin (d18:2/21:0, d16:2/23:0) levels	Inverse variance weighted	35	-0.010002281	0.003741134	0.007504272	-0.017334903	-0.002669659	0.990047575	0.982814482	0.997333901	0.034238241	0.286876
GCST90200678	Hypertension	N-acetylasparagine levels	Inverse variance weighted	21	0.00385598	0.001470165	0.008720513	0.000974456	0.006737504	1.003863424	1.000974931	1.006760253	0.037446909	0.242358
GCST90200422	Hypertension	Serotonin levels	Inverse variance weighted	22	0.006159087	0.002352232	0.008834279	0.001548713	0.010769461	1.006178093	1.001549913	1.01082766	0.035827909	0.0875666
GCST90199668	Hypertension	Hexanoylcarnitine levels (Biocrates platform)	Inverse variance weighted	20	0.004972139	0.001911038	0.009273589	0.001226504	0.008717773	1.00498452	1.001227257	1.008755884	0.035630105	0.522204
GCST90200124	Hypertension	Sphingomyelin (d18:2/24:2) levels	Inverse variance weighted	22	-0.010460196	0.004043687	0.009687277	-0.018385823	-0.002534569	0.989594321	0.981782165	0.99746864	0.035358561	0.554212
GCST90200677	Hypertension	N-acetylphenylalanine levels	Inverse variance weighted	26	0.003549862	0.001383471	0.010290573	0.000838258	0.006261465	1.00355617	1.00083861	1.006281109	0.035771992	0.905172
GCST90199900	Hypertension	Argininate levels	Inverse variance weighted	27	-0.011723254	0.004601425	0.010842187	-0.020742047	-0.002704462	0.988345195	0.97947159	0.997299192	0.035976348	0.601239
GCST90200867	Hypertension	Adenosine 5'-monophosphate (AMP) to isoleucine ratio	Inverse variance weighted	22	0.006367455	0.002499723	0.010857133	0.001467997	0.011266913	1.00638777	1.001469075	1.011330624	0.034459596	0.650025
GCST90200537	Hypertension	X-16087 levels	Inverse variance weighted	21	-0.005832392	0.00231132	0.011622492	-0.010362578	-0.001302206	0.994184583	0.989690928	0.998698642	0.035351747	0.110575
GCST90200116	Hypertension	Ceramide (d18:1/14:0, d16:1/16:0) levels	Inverse variance weighted	29	-0.006169931	0.002465735	0.012340039	-0.011002772	-0.00133709	0.993849064	0.989057537	0.998663804	0.036032914	0.0527798
GCST90200351	Hypertension	N-acetylputrescine levels	Inverse variance weighted	23	0.004068327	0.001633782	0.012769717	0.000866113	0.00727054	1.004076614	1.000866489	1.007297035	0.035853436	0.680493
GCST90200742	Hypertension	Aspartate to citrate ratio	Inverse variance weighted	19	0.008043028	0.003232273	0.012833738	0.001707772	0.014378284	1.00807546	1.001709231	1.014482148	0.034698625	0.64221
GCST90200782	Hypertension	Mannose to trans-4-hydroxyproline ratio	Inverse variance weighted	21	-0.007822645	0.003163554	0.013408188	-0.014023211	-0.001622079	0.992207873	0.986074656	0.998379236	0.034957062	0.336462
GCST90199848	Hypertension	Succinylcarnitine levels	Inverse variance weighted	29	0.004108429	0.001678317	0.014367324	0.000818928	0.00739793	1.00411688	1.000819263	1.007425362	0.036166022	0.0517212
GCST90200797	Hypertension	Spermidine to N-acetylputrescine ratio	Inverse variance weighted	21	-0.00612978	0.002523411	0.015133678	-0.011075666	-0.001183894	0.993888969	0.988985444	0.998816806	0.036825283	0.630884
GCST90199659	Hypertension	1-stearoyl-GPI (18:0) levels	Inverse variance weighted	18	0.006716971	0.002777041	0.015573903	0.00127397	0.012159971	1.00673958	1.001274782	1.012234205	0.03667403	0.25462
GCST90200913	Hypertension	Glucose to sucrose ratio	Inverse variance weighted	19	-0.007529085	0.003125582	0.016002504	-0.013655226	-0.001402944	0.992499188	0.986437584	0.99859804	0.036505712	0.731706
GCST90200449	Hypertension	Sucrose levels	Inverse variance weighted	15	0.009449995	0.003998254	0.018101741	0.001613417	0.017286572	1.009494787	1.001614719	1.01743685	0.040043245	0.912143
GCST90199785	Hypertension	Isovalerylglycine levels	Inverse variance weighted	22	-0.007127438	0.003060167	0.019853717	-0.013125365	-0.001129511	0.992897902	0.986960397	0.998871127	0.042627098	0.307227
GCST90200683	Hypertension	N-acetylcitrulline levels	Inverse variance weighted	20	0.004479694	0.001939352	0.020894099	0.000678565	0.008280823	1.004489743	1.000678795	1.008315204	0.043579121	0.0626054
GCST90200966	Hypertension	Adenosine 5'-diphosphate (ADP) to uridine ratio	Inverse variance weighted	13	0.005491302	0.002397301	0.021985513	0.000792591	0.010190013	1.005506407	1.000792905	1.010242108	0.044581735	0.4368
GCST90200648	Hypertension	X-24585 levels	Inverse variance weighted	15	-0.007818719	0.003424704	0.022428318	-0.014531139	-0.001106299	0.992211768	0.985573929	0.998894313	0.044250465	0.554528
GCST90199818	Hypertension	Mannitol/sorbitol levels	Inverse variance weighted	25	0.005392278	0.002362212	0.02244662	0.000762343	0.010022213	1.005406842	1.000762634	1.010072603	0.043121138	0.465267
GCST90200623	Hypertension	X-24241 levels	Inverse variance weighted	21	0.00710684	0.003129885	0.023168835	0.000972265	0.013241415	1.007132154	1.000972738	1.013329471	0.043367307	0.907124
GCST90200165	Hypertension	Octadecenedioate (C18:1-DC) levels	Inverse variance weighted	23	-0.003601513	0.001597012	0.02412347	-0.006731657	-0.000471369	0.996404964	0.99329095	0.999528742	0.044025333	0.736128
GCST90200526	Hypertension	X-14056 levels	Inverse variance weighted	16	0.007523386	0.003340822	0.02432501	0.000975375	0.014071396	1.007551757	1.000975851	1.014170864	0.043310384	0.974552
GCST90200832	Hypertension	Adenosine 5'-diphosphate (ADP) to citrate ratio	Inverse variance weighted	20	0.004612328	0.002052759	0.024646924	0.00058892	0.008635735	1.004622981	1.000589094	1.008673131	0.042838701	0.787619
GCST90199730	Hypertension	Carnitine C14 levels	Inverse variance weighted	19	0.008005602	0.003570417	0.024948207	0.001007585	0.015003618	1.008037732	1.001008093	1.015116738	0.042353933	0.790468
GCST90199719	Hypertension	Tauro-beta-muricholate levels	Inverse variance weighted	23	-0.003249672	0.001458307	0.025854756	-0.006107953	-0.00039139	0.996755603	0.993910662	0.999608687	0.042895391	0.245386
GCST90200475	Hypertension	X-11858 levels	Inverse variance weighted	27	0.004787374	0.002163363	0.026902358	0.000547183	0.009027565	1.004798852	1.000547333	1.009068437	0.043641603	0.640778
GCST90200835	Hypertension	Adenosine 5'-diphosphate (ADP) to glycerol ratio	Inverse variance weighted	23	0.004045362	0.001838092	0.027746743	0.000442702	0.007648021	1.004053555	1.0004428	1.007677342	0.044032875	0.634593
GCST90199723	Hypertension	5-dodecenoate (12:1n7) levels	Inverse variance weighted	15	-0.011170634	0.005085116	0.028039637	-0.021137462	-0.001203807	0.988891526	0.979084368	0.998796918	0.043550926	0.736741
GCST90200183	Hypertension	N-acetyl-2-aminooctanoate levels	Inverse variance weighted	27	0.006706739	0.003062984	0.028552598	0.000703289	0.012710188	1.006729279	1.000703536	1.012791306	0.043423743	0.229238
GCST90199647	Hypertension	Theophylline levels	Inverse variance weighted	25	0.004923073	0.002256645	0.029139829	0.000500049	0.009346097	1.004935211	1.000500174	1.009389908	0.043412398	0.309933
GCST90199706	Hypertension	Butyrylglycine levels	Inverse variance weighted	20	-0.005688525	0.002609137	0.029240277	-0.010802434	-0.000574615	0.994327624	0.989255703	0.99942555	0.042690804	0.30345
GCST90200196	Hypertension	2,2'-Methylenebis(6-tert-butyl-p-cresol) levels	Inverse variance weighted	20	-0.005851948	0.002696646	0.030000456	-0.011137374	-0.000566523	0.994165141	0.988924417	0.999433637	0.042941829	0.935407
GCST90199799	Hypertension	Glutarylcarnitine (c5-dc) levels	Inverse variance weighted	31	0.004878656	0.002250467	0.03017072	0.000467741	0.00928957	1.004890576	1.000467851	1.009332852	0.042355049	0.553362
GCST90200482	Hypertension	X-12193 levels	Inverse variance weighted	25	-0.004988154	0.002311882	0.03095772	-0.009519443	-0.000456864	0.995024267	0.990525724	0.99954324	0.042639878	0.808945
GCST90200846	Hypertension	Phenylalanine to phosphate ratio	Inverse variance weighted	21	0.005605361	0.002600006	0.03109125	0.000509349	0.010701373	1.005621101	1.000509478	1.010758838	0.042030764	0.533343
GCST90200323	Hypertension	Creatine levels	Inverse variance weighted	22	-0.00904652	0.004199983	0.031244727	-0.017278488	-0.000814553	0.990994276	0.982869929	0.999185779	0.041470274	0.39105
GCST90200535	Hypertension	X-17325 levels	Inverse variance weighted	26	-0.006498432	0.003017746	0.031286808	-0.012413214	-0.000583649	0.993522637	0.987663512	0.999416521	0.040784589	0.159664
GCST90200616	Hypertension	X-23659 levels	Inverse variance weighted	27	0.005288974	0.002464329	0.031856052	0.000458888	0.01011906	1.005302985	1.000458994	1.01017043	0.040798102	0.110372
GCST90200220	Hypertension	4-allylcatechol sulfate levels	Inverse variance weighted	21	0.006336355	0.002968371	0.032791737	0.000518349	0.012154362	1.006356473	1.000518483	1.012228527	0.041272359	0.469569
GCST90199961	Hypertension	Methionine sulfone levels	Inverse variance weighted	35	-0.00622791	0.002930353	0.03356068	-0.011971402	-0.000484419	0.993791443	0.98809997	0.999515698	0.041524231	0.726572
GCST90200408	Hypertension	Plasma lactate levels	Inverse variance weighted	16	-0.006183451	0.002936495	0.035228236	-0.011938981	-0.000427921	0.993835627	0.988132006	0.99957217	0.04286102	0.804964
GCST90200509	Hypertension	X-12544 levels	Inverse variance weighted	23	0.004773507	0.002269903	0.03546956	0.000324498	0.009222517	1.004784919	1.00032455	1.009265175	0.042447178	0.621677
GCST90200085	Hypertension	Glycosyl-N-palmitoyl-sphingosine (d18:1/16:0) levels	Inverse variance weighted	22	-0.004678769	0.002225608	0.03553195	-0.00904096	-0.000316578	0.995332159	0.990999786	0.999683472	0.041836006	0.967279
GCST90200985	Hypertension	Cholesterol to oleoyl-linoleoyl-glycerol (18:1 to 18:2) [2] ratio	Inverse variance weighted	35	-0.005975897	0.002864762	0.036978495	-0.01159083	-0.000360964	0.994041923	0.988476085	0.999639101	0.042848097	0.830408
GCST90200728	Hypertension	Adenosine 5'-diphosphate (ADP) to Adenosine 5'-monophosphate (AMP) ratio	Inverse variance weighted	25	0.003816071	0.001830723	0.037118255	0.000227854	0.007404288	1.003823361	1.00022788	1.007431768	0.04233801	0.930617
GCST90200651	Hypertension	X-24947 levels	Inverse variance weighted	28	0.003040294	0.001458618	0.037126873	0.000181403	0.005899186	1.003044921	1.000181419	1.005916621	0.041696334	0.532136
GCST90200900	Hypertension	Phosphate to oleoyl-linoleoyl-glycerol (18:1 to 18:2) [2] ratio	Inverse variance weighted	31	-0.006796516	0.003273546	0.037876016	-0.013212665	-0.000380366	0.993226529	0.986874239	0.999619706	0.041893169	0.810826
GCST90199841	Hypertension	Glycocholenate sulfate levels	Inverse variance weighted	35	-0.003563125	0.001731713	0.039631174	-0.006957282	-0.000168968	0.996443215	0.993066864	0.999831046	0.043180234	0.314223
GCST90200429	Hypertension	Cytidine levels	Inverse variance weighted	28	-0.003960402	0.001937333	0.040928356	-0.007757574	-0.00016323	0.99604743	0.992272438	0.999836783	0.043937794	0.170598
GCST90200783	Hypertension	Mannose to S-methylcysteine ratio	Inverse variance weighted	18	-0.005910656	0.002937384	0.044196981	-0.011667928	-0.000153384	0.994106778	0.988399878	0.999846628	0.046759125	0.848862
GCST90200549	Hypertension	X-17367 levels	Inverse variance weighted	22	-0.006321901	0.003153034	0.044960734	-0.012501847	-0.000141955	0.99369804	0.987575977	0.999858055	0.046887623	0.112702
GCST90199852	Hypertension	5alpha-androstan-3beta,17alpha-diol disulfate levels	Inverse variance weighted	24	0.005145758	0.002575175	0.045693134	9.84E-05	0.0101931	1.00515902	1.00009842	1.010245226	0.046980265	0.435564
GCST90200053	Hypertension	Sphingomyelin (d18:1/21:0, d17:1/22:0, d16:1/23:0) levels	Inverse variance weighted	18	-0.007055254	0.003553989	0.047126146	-0.014021072	-8.94E-05	0.992969576	0.986076765	0.999910569	0.047780676	0.84544
GCST90200471	Hypertension	X-11381 levels	Inverse variance weighted	23	0.005528375	0.002809551	0.049101701	2.17E-05	0.011035095	1.005543684	1.000021655	1.011096206	0.049101701	0.49878
