# Supplementary material for: Plasma Glutaminyl-Peptide Cyclotransferase Mediates Glucosamine-Metabolism-Driven Protection Against Hypertension: A Mendelian Randomization Study
Source: Int J Mol Sci. 2024 Nov 11;25(22):12106. doi: 10.3390/ijms252212106 (PMC11593689; doi:10.3390/ijms252212106)
Supplement: Supplementary file 1 [file ijms-25-12106-s001.zip › Table S4. The causal analysis results between dietary supplements and hypertension.xlsx]

## Sheet: Sheet1
Table S4. The causal analysis results between dietary supplements and hypertension
Exposure	GWAS ID	Outcome	Sample size	nSNPs	Method	Pval*	OR(95% CI)
Glucosamine intake	ukb-b-11535	Hypertension	461384	40	Inverse variance weighted	0.00212845	0.888(0.823-0.958)
					Weighted median	0.0173489	0.883(0.796-0.978)
Calcium intake	ukb-b-7043		461384	27	Inverse variance weighted	0.672679	1.026(0.910-1.157)
					Weighted median	0.788241	1.025(0.854-1.232)
Fish oil intake	ukb-b-11075		461384	37	Inverse variance weighted	0.364337	0.975(0.922-1.030)
					Weighted median	0.838224	0.991(0.905-1.085)
Iron intake	ukb-b-14863		461384	20	Inverse variance weighted	0.160746	0.863(0.703-1.060)
					Weighted median	0.486733	1.112(0.824-1.501)
Selenium intake	ukb-b-19158		461384	7	Inverse variance weighted	0.476463	1.155(0.777-1.718)
					Weighted median	0.56303	1.183(0.670-2.088)
Zinc intake	ukb-b-13891		461384	15	Inverse variance weighted	0.126718	0.852(0.693-1.046)
					Weighted median	0.798089	0.958(0.689-1.331)
*NS:Not Statistically Significant
