# Supplementary material for: Plasma Glutaminyl-Peptide Cyclotransferase Mediates Glucosamine-Metabolism-Driven Protection Against Hypertension: A Mendelian Randomization Study
Source: Int J Mol Sci. 2024 Nov 11;25(22):12106. doi: 10.3390/ijms252212106 (PMC11593689; doi:10.3390/ijms252212106)
Supplement: Supplementary file 1 [file ijms-25-12106-s001.zip › Table S5. The causal analysis results between glucosamine metabolism and hypertension.xlsx]

## Sheet: Sheet1
Table S5. The causal analysis results between glucosamine metabolism and hypertension
Exposure	Abbreviation	GWAS ID	Outcome	Sample size	nSNPs	Pval (based on IVW)*	OR(95% CI)
Glucosamine 6-phosphate N-acetyltransferase	GNA1	prot-a-1231	Hypertension	3301	14	0.00364521	0.995(0.992-0.998)
N-acetylglucosamine-1-phosphodiester alpha-N-acetylglucosaminidase	Phosphodiester GlcNAcase	prot-a-1996		3301	7	0.629294	1.001(0.997-1.005)
Heparan sulfate glucosamine 3-O-sulfotransferase 4	HS3ST4	prot-a-1377		3301	9	0.179037	0.997(0.992-1.001)
Heparan sulfate glucosamine 3-O-sulfotransferase 3B1	HS3ST3B1	prot-a-1376		3301	10	0.525807	0.999(0.994-1.003)
Heparan sulfate glucosamine 3-O-sulfotransferase 3A1	HS3ST3A1	prot-a-1375		3301	20	0.442858	0.999(0.996-1.002)
N-acetyl-D-glucosamine kinase	gspK	prot-a-1995		3301	11	0.0798503	0.997(0.993-1.000)
N-acetylglucosamine-6-sulfatase	GNS	prot-a-1235		3301	10	0.242813	1.006(0.996-1.107)
N-acetylglucosamine-1-phosphotransferase subunit gamma	GNPTG	prot-a-1232		3301	13	0.268443	0.996(0.988-1.003)
Glucosamine-6-phosphate isomerase 1	GNPA1	prot-a-1230		3301	7	0.330222	0.997(0.990-1.004)
Hexokinase-1	HK1	prot-a-1343		3301	15	0.616238	1.002(0.995-1.008)
