# Supplementary material for: Plasma Glutaminyl-Peptide Cyclotransferase Mediates Glucosamine-Metabolism-Driven Protection Against Hypertension: A Mendelian Randomization Study
Source: Int J Mol Sci. 2024 Nov 11;25(22):12106. doi: 10.3390/ijms252212106 (PMC11593689; doi:10.3390/ijms252212106)
Supplement: Supplementary file 1 [file ijms-25-12106-s001.zip › Table S6. The potential mediation elements of glucosamine-related exposure.xlsx]

## Sheet: Sheet1
Table S6. The potential mediation elements of glucosamine-relayed exposure
outcome	exposure	exposure.id	mediation	biomolecule classification	exposure-mediation		exposure-outcome		mediation-outcome		mediation pval	Proportion mediated	Proportion mediated_lo	Proportion mediated_up
					beta	se	beta	se	beta	se
hypertension	Glucosamine intake	ukb-b-11535	CHRDL2	protein	0.911671	0.359394	-0.190625	0.0302646	0.00975738	0.0026135	0.035888	-0.047	-0.068	-0.244
			X-12729 levels	metabolite	1.66154	0.657992	-0.190625	0.0302646	0.00250532	0.00077656	0.046758	-0.022	-0.033	-0.011
			BMP6	protein	0.850621	0.407158	-0.190625	0.0302646	0.01888	0.00854008	NS	-	-	-
			MMAB	protein	-0.807446	0.334679	-0.190625	0.0302646	0.00965076	0.00387177	NS	-	-	-
			Acisoga levels	metabolite	-1.62921	0.696922	-0.190625	0.0302646	0.00541953	0.00187146	NS	-	-	-
			Sphingomyelin (d18:1/21:0, d17:1/22:0, d16:1/23:0) levels	metabolite	1.46982	0.520484	-0.190625	0.0302646	-0.00705525	0.00355399	NS	-	-	-
			Nisinate (24:6n3) levels	metabolite	-2.27871	0.838166	-0.190625	0.0302646	-0.00530412	0.00198209	NS	-	-	-
			2,2'-Methylenebis(6-tert-butyl-p-cresol) levels	metabolite	-1.66347	0.730263	-0.190625	0.0302646	-0.00585195	0.00269665	NS	-	-	-
	GNA1	prot-a-1231	NPPB	protein	-0.0490461	0.0205083	-0.004951	0.00170293	-0.0327058	0.00829014	0.0408441	-0.323	-0.482	-0.166
			QPCT	protein	-0.0575209	0.0205998	-0.004951	0.00170293	0.0104043	0.00373383	0.0485635	0.121	0.059	0.182
			ING4	protein	-0.0479185	0.0194144	-0.004951	0.00170293	-0.00883498	0.00141472	0.021709	0.085	0.048	0.123
			SAT2	protein	-0.0342338	0.0169158	-0.004951	0.00170293	0.0155724	0.00529508	NS	-	-	-
			IL11RA	protein	-0.0367912	0.0178422	-0.004951	0.00170293	-0.00956473	0.00341529	NS	-	-	-
			CXCL16	protein	-0.0387757	0.0180579	-0.004951	0.00170293	-0.0173873	0.00880595	NS	-	-	-
			VCAM1	protein	-0.0431148	0.0185764	-0.004951	0.00170293	0.0325031	0.0137869	NS	-	-	-
			OMD	protein	-0.0478217	0.0185144	-0.004951	0.00170293	-0.0130117	0.00614274	NS	-	-	-
			ACP6	protein	-0.0382543	0.0161887	-0.004951	0.00170293	-0.00300181	0.00132736	NS	-	-	-
			C1QL1	protein	-0.0522905	0.0180723	-0.004951	0.00170293	0.00867215	0.00407928	NS	-	-	-
			CANT1	protein	-0.0465331	0.0174167	-0.004951	0.00170293	-0.0191798	0.00747703	NS	-	-	-
			2,2'-Methylenebis(6-tert-butyl-p-cresol) levels	metabolite	-0.0629885	0.0306623	-0.004951	0.00170293	-0.00585195	0.00269665	NS	-	-	-
			Glycine to pyridoxal ratio	metabolite ratio	-0.059166	0.0289098	-0.004951	0.00170293	-0.0120775	0.00304874	NS	-	-	-
			Adenosine 5'-monophosphate (AMP) to isoleucine ratio	metabolite ratio	-0.0565103	0.0283187	-0.004951	0.00170293	0.00636746	0.00249972	NS	-	-	-
